# Supplementary material for: Fabrication of Polypyrrole Hollow Nanospheres by Hard-Template Method for Supercapacitor Electrode Material
Source: Molecules. 2024 May 15;29(10):2331. doi: 10.3390/molecules29102331 (PMC11124273; doi:10.3390/molecules29102331)
Supplement: Supplementary file 1 [file molecules-29-02331-s001.zip]

Archive with 1 entries (1 files):
- molecules-3004105-supplementary.pdf
